# Supplementary material for: Quality Assessment of a Large Multi-Center Flow Cytometric Dataset of Acute Myeloid Leukemia Patients—A EuroFlow Study
Source: Cancers (Basel). 2022 Apr 15;14(8):2011. doi: 10.3390/cancers14082011 (PMC9033003; doi:10.3390/cancers14082011)
Supplement: Supplementary file 1 [file cancers-14-02011-s001.zip]

Archive with 1 entries (1 files):
- cancers-1681549-supplementary.pdf
